# Supplementary material for: Repeated Bilateral Transcranial Direct Current Stimulation over Auditory Cortex for Tinnitus Treatment: A Double-Blinded Randomized Controlled Clinical Trial
Source: Brain Sci. 2024 Apr 12;14(4):373. doi: 10.3390/brainsci14040373 (PMC11048041; doi:10.3390/brainsci14040373)
Supplement: Supplementary file 1 [file brainsci-14-00373-s001.zip]

Archive with 1 entries (1 files):
- brainsci-2581998-supplementary.pdf
